# Supplementary material for: Evaluation of Sex Differences in Murine Diabetic Ketoacidosis and Neutropenic Models of Invasive Mucormycosis
Source: J Fungi (Basel). 2021 Apr 18;7(4):313. doi: 10.3390/jof7040313 (PMC8072604; doi:10.3390/jof7040313)
Supplement: Supplementary file 1 [file jof-07-00313-s001.zip]

Archive with 1 entries (1 files):
- jof-1195257-supplementary.pdf
